# Supplementary material for: L-serine supplementation lowers diabetes incidence and improves blood glucose homeostasis in NOD mice
Source: PLoS One. 2018 Mar 15;13(3):e0194414. doi: 10.1371/journal.pone.0194414 (PMC5854405; doi:10.1371/journal.pone.0194414)
Supplement: S1 Table — List of all identified lipids and amount found in the pancreas of the examined mice. Lipid amount is shown as pmol/mg protein. (XLSX) [file pone.0194414.s003.xlsx]

## Sheet: Sheet1
S1 Table	Lipid amount in pmol/mg protein
Lipid	Control mice 1	Control mice 2	Control mice 3	Control mice 4	Control mice 5	L-serine mice 1	L-serine mice 2	L-serine mice 3	L-serine mice 4	L-serine mice 5
PA 30:1	1.71342	0	0	0	0	0	0	0	0	0
PA 34:2	0	0.036969	0.0658206	0.0817204	0.0420645	0.0483663	0	0.0654324	0	0
PA 34:1	0	0	0.0268778	0.0414307	0.035549	0.0648773	0.0892179	0	0.0361333	0
PA 36:4	0.115863	0	0.249984	0	0	0	0	0.392611	0	0
PA 36:3	0	0.0967708	1.07815	0.471211	0.101	0.165395	0	0	0.0844739	0
PA 36:2	0	0	1.55025	0.352265	0.0862962	0.643632	0.68238	0	1.19062	0
PA 38:5	0.0909794	0	0.186885	0.0202785	0	0.0676213	0	0	0.0399689	0
PA 38:4	0.415264	0.196365	0.657042	0.154941	0.0595121	0	0.872554	0	0.0477358	0
PA 40:8	0.16425	0	0.0188828	0	0.162094	0.0517252	0	0	0.223806	0
PEO- 34:3	3.37411	9.38192	5.34906	3.91551	3.26184	2.93927	2.23603	2.75034	2.48057	1.99727
PEO- 34:2	0	0.50861	0.506179	0.783365	0	0	0	0	0	0.0967335
PEO- 36:6	0	0.128797	0	0	0.0403199	0	0	0	0	0
PEO- 36:5	38.0613	58.337	31.9033	25.7277	28.1055	21.5512	48.1243	27.1776	19.4967	39.8909
PEO- 38:7	15.1645	18.8149	11.0984	10.2648	10.9895	12.3367	25.2754	12.9587	11.3415	18.9049
PEO- 38:6	23.5872	29.1303	17.0328	19.5184	19.6087	17.995	35.8894	20.3022	14.0092	22.4906
PEO- 38:5	6.39984	12.3214	7.78238	2.64123	4.71054	7.89288	13.4002	6.93451	3.66247	10.1527
PEO- 40:7	0.410185	0.675293	0.0310683	0.143351	0.0394433	0.393745	0.718176	0	0.0983195	0.981754
PE 30:0	0	0	0	0	0	0.0738291	0	0.0920083	0.0499894	0.34631
PE 34:3	0	0.173633	0	0.0541734	0.079798	0	0	0	0	0
PE 34:2	12.4818	19.0929	14.4279	13.464	15.0309	14.8295	17.0046	15.896	13.302	15.0387
PE 34:1	0.300998	7.25422	5.88509	4.42582	3.85273	3.73643	2.95019	2.53301	4.47094	5.29841
PE 36:5	0.117636	0.498208	0.91351	0.367992	0.422764	0	0.378494	0	0.183243	0.6263
PE 36:4	20.0179	26.9123	20.3834	18.0077	19.7639	22.2919	32.5062	23.258	17.0644	23.1977
PE 36:3	9.44774	13.0922	10.8971	12.1776	13.5616	11.5875	15.2325	13.2671	11.8315	13.3029
PE 36:2	32.3447	45.6788	31.363	25.9401	33.2444	35.6294	46.2928	43.5135	25.4347	35.9431
PE 36:1	0.308221	4.4166	1.97813	0.839767	0.437473	0.495702	1.41185	1.02021	0.120046	1.30073
PE 38:6	10.215	16.926	13.1223	10.4755	14.2079	14.4596	26.0193	15.7908	12.3725	19.0461
PE 38:5	14.339	20.1393	15.5826	14.6477	12.6875	17.1086	28.9895	16.8888	12.5435	15.7242
PE 38:4	41.9543	57.0326	39.7497	30.231	36.6024	42.8132	71.0485	53.5773	31.7387	47.9253
PE 38:3	0	0.793969	0.989489	0.51882	0.552672	0.578447	0.267567	0.994652	0.241064	0.826367
PE 38:2	0	0.0840228	0.0428304	0	0	0	0.211291	0	0	0
PE 40:7	0	0.508544	0.217803	0.28203	0.154913	0.674113	6.20998	0.518627	0.16474	2.39078
PE 40:6	1.01074	3.08648	1.77771	0.856535	0.657851	1.37529	4.62226	3.26834	1.31214	5.76869
PE 40:5	0.04525	0.679871	0.95166	0.369985	0	1.61049	0.692495	0.566847	0.554079	0.529234
PE 40:4	0	0	0	0	0	0	0	0	0	0.0867235
PG 34:3	0	0	0.00704739	0.0163438	0	0	0	0	0	0
PG 34:2	0.0139294	0	0.0814046	0.0143519	0	0	0	0	0	0
PG 34:1	0.920548	2.52936	2.79914	2.41963	2.9887	2.526	1.70146	2.66125	2.63181	1.89928
PG 36:4	0	0.0445331	0.0733509	0.153387	0.2918	0	0	0	0.0894904	0.0670213
PG 36:3	0	0.0397422	0	0.018145	0	0.0300966	0.0286095	0	0	0
PG 36:2	0.409329	0.535998	0.938768	0.504195	0.465743	0.357644	0.409862	0.179409	0.601083	0.523503
PG 38:7	0	0	0	0	0	0	0	0	0	0.412364
PG 38:6	0	0.0176461	0.0547563	0.172154	0.193083	0.172375	0.0303185	0.0737229	0.381023	0
PG 38:4	0	0	0.00619746	0	0	0	0	0	0	0
PG 40:8	0.0469149	0.146937	0.274027	0.292698	0.231016	0.0993421	0.031949	0.0255882	0.0127319	0.0623277
PG 40:7	0.04692	0.0498562	0.0921856	0	0.220081	1.51228	0	0	0.62539	0
PG 40:6	0.0539113	0.0521395	0.0886833	0.035565	0.0732532	0.124276	0	0.0215181	0.197157	0.0309225
PG 42:10	0	0	0.0225636	0.0192753	0	0	0.0282342	0	0	0
PG 42:9	0.0159055	0.0325345	0.194671	0.211397	0.00620464	0.204071	0.00913411	0.0168242	0.0440548	0.0354527
PG 44:12	0.107147	0.104002	0.12332	0.0896565	0.0630188	0.0455973	0	0.0525287	0	0.0179325
PG 44:11	0.0602296	0.163239	0.143987	0.206828	0.063968	0.0758289	0	0.0715685	0.069764	0.043636
PG 44:10	0	0	0.0131903	0.0504708	0	0	0.0291928	0.0131068	0	0
PG 44:9	0	0.0305023	0.16871	0.0906757	0.0387875	0	0	0	0.0481421	0.0265258
PI 30:1	0	0.00568957	0	0.0110797	0	0.439465	0.00981713	0	0	0
PI 32:1	0	0	0.0137023	0	0	0	0	0	0	0
PI 32:0	0	0.504114	0.42937	0.114711	0.152511	0.160594	0.0745129	0.0567645	0.296908	0.20155
PI 34:2	2.16962	2.36161	2.66644	2.39549	3.10445	2.67462	0.988412	1.76463	3.48644	2.77592
PI 34:1	1.94626	3.0947	3.2864	2.61623	3.90046	4.1347	1.4586	3.20879	3.93877	3.09366
PI 34:0	0.309845	0.736329	0.809757	0.311441	0.574597	0.657499	0	0.0559809	0.81065	0.325806
PI 36:4	7.64544	6.59525	7.66811	7.12139	8.13425	9.24633	9.39433	7.44298	9.25838	8.83655
PI 36:3	1.08112	1.53011	1.77927	2.03801	2.92679	2.02046	0.0537113	1.4943	3.26524	2.3844
PI 36:2	11.8683	9.16752	8.34736	7.62503	11.8547	12.4171	11.6462	11.1203	12.882	10.0809
PI 38:6	0	0.037336	0.0772557	0.00982626	0.0262754	0.0217565	0.03638	0.0265366	0.0426722	0.0380784
PI 38:5	3.90533	4.26898	4.44607	4.40703	4.66432	5.49401	4.6643	4.04173	5.13529	4.74205
PI 38:4	66.1938	55.9801	56.6709	46.6767	60.6612	74.1969	74.6897	63.9708	67.8472	66.9129
PI 40:5	0.0892947	0.0492112	0.154669	0.0999835	0.0300761	0.0457317	0.0333608	0.0293997	0.0650895	0.0328859
PS 34:1	0.0267347	0.0185227	0.0221276	0.0861247	0.0188346	0.0339537	0	0.0306807	0.0430152	0.105903
PS 36:4	0	0	0.0828743	0.0605296	0.0292594	0.0300265	0	0	0.060379	0.0332312
PS 36:3	0	0.0429821	0.13083	0.11298	0	0.0625373	0.042468	0	0.0602723	0.0143618
PS 36:2	13.4781	12.7765	12.3503	11.3318	12.3996	15.0998	15.0075	12.3409	13.4671	9.6375
PS 38:4	7.28024	7.11704	6.42992	5.24161	6.28944	7.73696	9.02527	6.87625	6.83994	4.8395
PS 38:2	0	0.196854	1.02187	0.38442	0.468296	0	0	0.190579	0.369966	0.0168775
LPA 16:1	0	0	0	0	0	0	0	0.00881619	0	0.0571392
LPA 16:0	20.8025	10.9663	12.7636	8.85357	16.7969	21.7789	5.61475	14.0132	18.6151	18.6657
LPA 18:2	20.7995	9.76523	12.3897	7.79365	9.79451	8.60667	0.378629	8.93706	11.1034	8.13532
LPA 18:1	18.4375	7.71271	7.56141	2.98477	6.68591	7.43189	3.38176	4.95278	5.77767	5.84863
LPA 18:0	9.13435	3.40579	5.55496	2.85264	9.85028	6.89608	5.11603	9.21951	11.9097	11.0455
LPA 20:4	2.36319	1.60304	4.33716	1.47899	0.360996	0.565987	0	0	0.471273	0.183585
LPEO- 14:0	0.0186915	0.0251952	0	0	0	0	0	0	0	2.18648
LPEO- 16:1	6.09633	4.58878	4.12464	3.34293	11.8524	6.30755	4.91055	7.4814	11.1233	14.3315
LPEO- 16:0	0.0183405	0	0	0	0	0	0	0	0	0.298552
LPEO- 18:2	2.3725	1.75225	1.91095	1.8129	6.16051	2.77037	5.5809	1.23901	5.2528	6.88707
LPEO- 18:1	0.474948	0.375924	0.40436	0.259543	1.28767	0.282596	1.01283	0.46574	0.904821	3.5906
LPEO- 22:6	0	0	0	0	0	0.0195602	0	0	0	0
LPE 14:0	1.0945	1.05303	0.533658	0.612678	1.38013	1.92345	12.5353	1.23637	1.08862	1.1375
LPE 16:1	0.0385834	0.491486	0.621009	0.518455	0.434994	0.193049	0.044379	0.217103	0.440598	0.487559
LPE 16:0	9.30206	8.09539	8.92405	8.15428	17.9919	12.3333	25.9076	13.5492	19.6229	22.8772
LPE 18:2	20.827	17.1402	19.7152	14.7555	16.0183	13.9315	17.6824	15.3028	17.9283	13.3722
LPE 18:1	11.0919	12.1074	13.0207	9.53474	17.1414	12.4243	8.01755	13.8244	16.8665	16.1818
LPE 18:0	8.91655	7.01073	7.04425	5.5471	19.5359	12.0053	27.6166	16.3861	19.2951	28.74
LPE 20:4	39.5132	41.9766	42.9428	36.1311	35.4778	42.8048	53.8354	33.3202	36.1063	31.0453
LPE 22:6	10.8058	8.97812	8.62021	6.40996	9.62656	9.00154	21.597	10.4614	10.8462	11.0848
LPE 22:5	3.38664	3.78591	3.5029	3.55883	3.1233	3.09826	4.25837	2.73246	3.67232	3.24642
LPE 22:4	1.26375	2.36546	2.39702	1.92364	1.95702	1.47982	0.776614	1.20629	1.90357	1.07337
LPGO- 14:0	0	0	0	0	0	0	0.0402982	0	0	0
LPGO- 16:1	0	0.00541857	0	0.0061465	0	0	0	0.0166525	0.0115229	0.0433888
LPGO- 16:0	0	0	0	0	0	0	0	0	0	0
LPGO- 18:2	0	0	0	0	0	0	0.271481	0	0.0539775	0.649403
LPGO- 18:1	0	0	0	0	0	0	0	0	0	0.319883
LPGO- 18:0	0.0125526	0.00677062	0.00516211	0.00523975	0	0.0168725	0.0548033	0.0151072	0.00958897	0.086866
LPGO- 20:4	0.103556	0	0.0813118	0.163573	0.117781	0.56985	0.639309	0.295556	0.290471	0.494135
LPGO- 22:4	0	0	0	0	0	0	0	0	0	2.67573
LPG 14:0	0	0	0.0262126	0.047096	0.0246807	0.391857	2.22502	0.18628	0.216599	2.04106
LPG 16:1	0	0	0	0	0	0	0.0110291	0	0	0.0363666
LPG 16:0	0.0488326	0.102343	0.163103	0.0708469	0.590763	0.0418905	0	0.398042	0.456309	2.45539
LPG 18:2	0.122792	0.177851	0.34465	0.400006	0.201279	0.195074	0.378458	0.0338361	0.218543	0.903468
LPG 18:1	0.191637	0.425146	0.618487	0.386585	0.150801	0.0609891	0	0.122656	0.226043	0.357462
LPG 18:0	0.00589243	0.0064352	0	0	0.0762975	0	0	0.00980889	0.0476848	0.703337
LPG 22:6	0	0.00750457	0	0	0	0	0	0	0	0
LPG 22:5	0	0.0067542	0	0.0194461	0	0	0	0	0	0.044424
LPG 22:4	0	0	0	0.00687393	0	0	0	0	0	0.0596707
LPIO- 16:0	0.0133182	0	0.0254672	0.0170093	0	0.0708823	0	0.0652666	0	0
LPIO- 18:0	0.061502	0.0729119	0.187834	0.144162	0.485796	0.102625	0.142558	0.529401	0.00967956	0.407918
LPI 16:0	0.175706	0.524697	2.52252	1.0753	0.699196	0.169927	0	0.13425	0.676745	1.78499
LPI 18:2	0	0.0215593	0	0	0	0	0	0	0	0.221908
LPI 18:1	0.247045	0.52726	2.80093	0.742789	1.36548	0.642436	0.276227	0.388767	1.2522	4.07463
LPI 18:0	10.5062	10.2128	25.4946	7.80401	12.569	11.4696	24.7987	10.8785	12.6762	36.3156
LPI 20:4	3.0611	3.30182	7.43832	1.89747	1.11441	2.03336	0.817383	0.437519	0.899216	1.74302
LPS 18:2	5.92975	4.80389	4.20817	3.01991	3.28982	1.79511	0.168328	2.03259	3.67839	1.7997
LPS 18:1	0.75149	1.48005	1.62958	1.07694	2.09803	0.893177	0.260514	1.05621	2.339	1.68746
LPS 18:0	21.1038	12.2144	12.9159	8.25086	48.9954	25.2755	19.2202	41.6952	46.7547	64.879
LPS 20:4	1.49433	1.64438	1.7615	0.980495	0.218815	0.235059	0	0.0540195	0.807308	0.206568
CE 14:0	0	0	0.156657	0	0	0	0.453059	0	0	0.200855
CE 16:1	0	0	0	0	0	0	0	0	0	0
CE 18:2	0	0.19957	0.208036	0.734254	0.278352	0.276572	0	0.77245	0	0
CE 18:1	0	0	0	0	1.1827	0	0	1.97125	0	0
CE 22:6	0	0	0.212776	0	0	0	0	0	0	0
diHexCer 40:2;2	0	0.159878	0	0	0	0	0.388098	0	0	0.141569
diHexCer 42:2;2	0	0	0.0826777	0	0	0	0	0	0	0
HexCer 32:2;2	0	0	0	0	0	0	0.228508	0.122302	0	0.112923
HexCer 34:1;2	0	0	0	0	0	0	0	0	0	0
HexCer 34:0;2	0	0	0	0	0	0	0	0	0	0.0344715
HexCer 36:2;2	0	0	0	0	0.0939256	0	0	0	0.0677308	0
HexCer 42:1;2	0.0906918	0	0	0	0.0667894	0	0	0.0539699	0.0442667	0.0504837
PCO- 30:1	0	0.0391612	0	0	0	0	0	0	0.0350803	0
PCO- 32:1	1.78257	3.8963	2.79216	1.85794	1.41661	0.663633	0	0.435444	1.22407	0.649033
PCO- 32:0	0.0436967	0.0291741	0.0447996	0.14083	1.13156	0	0	0.069141	0.274946	0
PCO- 34:3	3.99624	5.4476	5.57991	4.74089	2.97996	2.04657	0.212179	1.18281	1.4938	2.45434
PCO- 34:2	0	0.0759346	0.16329	0.157547	0.127871	0	0.11025	0.0576179	0.0479764	0.0892167
PCO- 34:1	0.23446	0.486004	0.340898	1.26055	4.39278	0.0743386	0.383934	0.93568	0.277138	0.594719
PCO- 34:0	0	0	0	0.0482552	0	0	0	0	0	0
PCO- 36:5	47.19	38.2387	35.6595	34.7342	30.2546	33.0967	41.4948	28.4378	26.3927	36.6159
PCO- 36:4	0.0522942	0	0.187098	0.386079	0.689655	0.23034	0	0.124688	0.0385454	0
PCO- 36:3	0.0478874	0.0429471	0	0	0	0.0184228	0	0	0.0361747	0.0285
PCO- 36:2	0	0	0	0	0.208352	0.20617	0	0.110359	0.401109	0
PCO- 38:6	3.457	3.05083	3.65712	4.79567	3.32156	1.24639	0.833188	0.680268	1.32025	2.69699
PCO- 38:5	0	0	0	0	0	0	0	0	0	0
PCO- 40:5	0	0	0	0	0	0	0	0	0	0.0606232
PCO- 40:3	0	0	0.0399502	0	0	0	0.242376	0.0511518	0	0
PCO- 40:1	0.0350403	0	0	0	0	0.0782552	0	0	0	0.0674152
PCO- 42:7	0.166983	0.0547486	0.200429	0.168534	0.134049	2.77855	1.3149	0.203005	0.7629	0.112244
PCO- 42:4	0.0437065	0	0	0	0	0	0	0	0	0
PCO- 44:4	0.44159	0.523966	0.441046	0.354433	0.291932	0	0	0	0.0478342	0
PCO- 44:3	0	0	0	0	0	0	0	0	0	0
PCO- 44:1	0	0	0	0	0	0	0	0	0	0
PC 28:0	0.046241	0.0579133	0.0667151	0.640255	1.28663	4.25148	2.38131	5.44204	5.86201	2.7886
PC 30:0	2.0472	4.33468	4.99602	5.30093	4.29463	1.73757	0.334254	2.34716	6.68081	6.91997
PC 32:2	0.259644	0.615785	1.20772	2.52121	1.00427	0.505516	0.120856	0.530592	2.43803	1.93551
PC 32:1	15.5806	31.4716	32.4351	35.6255	31.5852	28.352	28.7706	30.0997	32.2995	32.9256
PC 32:0	183.875	188.247	168.316	162.24	202.027	169.343	162.418	180.424	213.598	177.662
PC 34:4	5.19986	0.562962	0.656024	1.63465	0.208948	0.35012	0.429619	0.301882	2.77742	0.59935
PC 34:3	24.2168	28.5877	28.7472	36.8636	32.0959	27.6489	29.516	29.0854	31.9551	33.932
PC 34:2	1307.38	1234.25	1326.6	1494.11	1337.24	1325.84	1187.37	1250.79	1288.75	1194.98
PC 34:1	269.879	369.286	377.576	366.971	329.738	351.774	309.414	337.669	323.378	296.423
PC 34:0	4.60868	0	0	0	0.571741	0.842173	0.470916	2.27983	1.40669	2.08621
PC 36:5	46.4988	48.2159	56.066	63.5373	62.9408	60.1336	58.0212	60.2358	53.1006	60.2983
PC 36:4	828.151	803.109	852.317	850.517	738.896	842.586	978.23	813.634	785.665	867.762
PC 36:3	206.117	219.688	234.577	302.067	250.801	239.327	225.178	235.402	243.45	224.606
PC 36:2	458.274	424.95	421.012	401.597	406.995	443.095	388.062	428.434	390.09	382.712
PC 36:1	0.313132	18.3107	14.4914	7.43205	4.73328	14.0701	9.54303	8.55434	6.56521	2.97171
PC 38:6	0	0.834592	9.31762	9.24772	0	0	0	0	0	3.26034
PC 38:5	78.6944	87.1326	90.3037	104.469	80.3107	88.8201	108.763	89.3374	83.5275	92.7296
PC 38:4	301.609	278.002	274.266	241.917	235.996	290.786	317.248	286.138	252.361	294.45
PC 38:3	1.98797	6.69325	7.83132	12.0195	6.75772	8.37973	2.08126	3.80075	5.767	3.19787
PC 38:2	2.26425	5.36717	6.07733	3.50386	2.21404	3.25528	0.265941	2.15448	2.86877	1.60659
PC 40:9	0	0	0.0406029	0	0	0	0	0	0	0
PC 40:8	2.9121	0.777767	0	0.101572	0	0.0512717	0	0	2.9625	0.344652
PC 40:7	2.09695	2.97289	5.12968	4.72783	6.68253	7.90449	7.09062	8.73665	5.66134	9.79862
PC 40:6	9.34374	11.1479	13.056	11.5906	12.2345	14.3191	14.3138	13.5422	12.9468	15.1959
PC 40:5	2.41247	5.86872	6.49475	6.18419	3.7464	4.73653	1.44044	2.99878	3.46441	4.81551
PC 40:4	0.833005	1.82922	2.03793	1.67842	0.772479	1.10736	0	0.456739	1.35146	1.39312
PC 40:3	0	0	0.157165	0	0	0.0668438	0	0	0.0439599	0
PC 40:2	0	0	0.0301795	0.0393995	0.0877646	0.0662221	0	0.0597428	0	0.0438245
PC 40:0	0	0	0	0	0	0.0640986	0	0	0	0
PC 42:9	2.06184	1.58878	0.111585	0	0.156139	0	0	0	0.278633	0
PC 42:7	0	0	0	0	0	0	0	0.0698935	0	0
PC 42:6	0	0	0.16143	0	0	0	0	0	0.0499105	0.213821
PC 42:5	0	0.043137	0	0.140901	0	0	0	0.067434	0	0.00831325
PC 42:4	0.0591805	0.0726191	0.0761237	0.266055	0	0	0	0.132141	0.145232	0
PC 42:3	0	0.190956	0.072066	0.163061	0.0677303	0.0149185	0	0	0.11893	0
PC 42:2	0	0	0	0	0	0	0	0	0	0.108312
PC 42:1	0	0	0.0379582	0	0	0	0	0	0	0
PC 42:0	0	0	0	0	0	0	0	0	0	0.0687671
PC 44:10	0.0681552	0.24192	0.078989	0	0.0479468	0.0686728	0	0	0.120779	0.0508472
PC 44:9	0	0	0	0	0	0	0	0	0	0
PC 44:7	0	0	0	0	0	0	0	0.0701766	0	0
PC 44:6	0	0	0.0453142	0	0	0	0	0	0	0
PC 44:4	0.0466791	0	0	0.0386631	0	0	0	0	0	0
PC 44:1	0	0	0	0	0	0	0	0	0	0.0603332
SM 32:2;2	0	0	0	0	0	0	0	0	0	0
SM 34:2;2	2.26156	1.58899	1.06479	0.917587	0.812984	0.17389	0	0.369578	0.227983	0.318343
SM 34:1;2	123.325	103.091	75.1407	75.2864	115.038	102.575	99.6273	111.982	110.332	94.3748
SM 36:2;2	0.161946	0.189508	0	0	0.147808	0.0984553	0	0.0900105	0	0.0714393
SM 36:1;2	14.428	12.6519	8.27762	7.46447	14.0554	8.6742	4.38616	12.1101	12.6762	9.48606
SM 38:2;2	1.32591	0.44042	0.097242	0.0541112	0.233599	0	0.34895	0.485086	0.0729737	0.0578102
SM 40:2;2	0.673871	0.706798	1.04032	1.0695	0.830431	0.429381	0.187424	0.30257	1.42538	0.492893
SM 40:1;2	31.4939	28.6139	18.8453	16.6117	26.7596	24.0959	21.1447	32.8431	32.7041	23.7077
SM 42:2;2	57.184	59.4751	43.7532	49.8625	59.1812	47.8918	49.8434	61.7903	56.2869	43.3628
SM 42:1;2	28.47	26.5097	15.2343	10.9717	16.9371	17.8347	18.8939	21.8138	23.4165	17.535
Cer 32:1;2	0.170724	0.00997306	0	0	0.0351129	0	0.0891585	0.272437	0.0795017	0
Cer 34:2;2	0.626018	0.720681	0.33717	0.268101	0.367755	0	0.0901915	0.390622	0.25232	0.106841
Cer 34:1;2	20.1898	24.1551	14.8703	12.3192	20.5685	17.5882	22.3164	18.1772	20.005	14.0812
Cer 36:2;2	0	0.0335277	0	0	0.0494028	0	0	0	0	0
Cer 36:1;2	2.08875	2.43989	1.29587	0.792994	1.95351	1.20302	0.888648	2.54565	1.60188	0.794475
Cer 38:2;2	0.0849603	0.0559758	0.069076	0.115654	0.71127	0.535647	3.42876	0.0764504	0.168982	0.434205
Cer 38:1;2	3.58301	5.27708	2.99854	1.9992	3.15645	3.48075	1.84528	3.06936	4.4754	2.1581
Cer 38:0;2	0	0	0	0	0	0	0.0292032	0	0	0
Cer 40:2;2	3.43152	3.60081	1.32052	1.50069	1.55501	2.67662	7.84538	0.153593	1.27266	1.47246
Cer 40:1;2	5.06205	7.24711	5.62667	3.36854	5.99218	3.92768	5.68688	6.34027	8.62353	5.79597
Cer 42:2;2	17.9479	26.0963	20.4414	18.1851	23.6901	21.9226	25.6506	20.2643	23.9741	17.3177
Cer 42:1;2	9.66709	10.779	8.36408	6.22272	10.0659	11.5154	23.6559	7.97496	10.477	12.1153
Cer 44:1;2	0.169116	0.162814	0	0.0337025	0	0	0	0.0746116	0.0438184	0
DAG 28:0	0	0	0	0	0	0	0	0	0	0
DAG 30:1	0.0591752	0	0	0	0.0918324	0	0	0.0724066	0	0
DAG 30:0	0	0	0	0	0.819067	0	0	0	0	0
DAG 32:2	0	0	0	0.0155001	0.626009	0	0.123383	0.300067	0	0.186152
DAG 32:1	0.0124147	0.0405405	0	0	3.12515	0	0	2.46215	0	0.325839
DAG 32:0	3.00003	4.52934	0.41396	0.829727	13.4674	0	0	5.83982	5.57046	6.71328
DAG 34:3	0	0	0	0	0.131426	0	0	0.578219	0	0.0099774
DAG 34:2	0.0667189	0.342474	0.114105	0.115591	3.46654	0	0	3.30588	0.588089	2.6768
DAG 34:1	0.13841	0.119774	0.157014	0.497003	6.30308	0	0	4.90129	1.48058	3.54818
DAG 34:0	1.77018	2.64103	1.3969	1.01514	6.71668	0	0.123893	2.3089	1.51056	2.12971
DAG 36:4	0	0.0922746	0.0909327	0.0470083	0.0563699	0	0	0.0315882	0.0234564	0
DAG 36:3	0	0	0.00865768	0	0.678949	0	0.0358603	4.07132	0.147366	1.12224
DAG 36:2	0.681066	0.323789	0.280468	0.227028	2.69285	0.148297	0.572387	3.26445	0.683097	2.41973
DAG 36:1	0.421815	0	0	0.0334989	0.632681	0.414686	0	0	0	0
DAG 36:0	0.297978	1.50171	0.747519	0	1.38189	0	0	0	0	0
DAG 38:6	0.0360894	0	0	0	0	0.127043	0.981536	0.0717462	0.0178204	0.124403
DAG 38:4	0.289973	0.429798	0.34355	0.340005	0.54285	0.019875	0	0.0846224	0.139314	0.3101
DAG 38:2	0	0	0	0.0193337	0.0999528	0	0	0	0	0
DAG 40:8	0	0	0	0	0	0	0	0.142218	0	0
LPCO- 16:1	0	0.176402	0.153572	0.0550934	0.240231	0	0	0	0.141657	0.502081
LPCO- 16:0	0	0	0	0	0	0.0210873	0.0997911	0	0	0.0156342
LPCO- 18:3	0.0678527	0.0268144	0.0915927	0.106266	0.0781837	0.0907276	0.0909976	0.0450094	0.0110869	0.0677064
LPCO- 18:2	0.135169	0.215393	0.416501	0.180748	0.235675	0.106159	0.317356	0.147793	0.16944	0.299457
LPCO- 18:1	0	0	0	0	0	0.0442862	0.0198158	0	0	0
LPCO- 20:3	0	0.0147971	0	0	0	0	0	0.0204206	0	0
LPC 14:0	0.0532916	0.0367622	0.149531	0.103066	0.19156	0.0652928	0	0.144375	0.425942	0.255143
LPC 16:1	0.493172	1.38477	1.61978	1.35461	1.1431	0.315766	0	1.09606	1.70802	1.03751
LPC 16:0	97.3316	71.5151	69.6409	60.8729	115.47	86.5761	47.1361	101.46	139.477	122.253
LPC 18:3	3.19589	3.14565	4.29945	3.57095	8.77011	4.55803	0.213824	5.65139	6.57243	7.76646
LPC 18:2	79.0123	61.5149	70.9113	54.5147	56.0423	36.6278	3.83064	61.7811	69.8209	46.9439
LPC 18:1	21.119	21.9533	21.3388	15.5138	20.2882	14.4157	5.62762	19.6225	23.8763	17.6179
LPC 18:0	25.8419	18.7569	16.1419	12.0984	31.9575	22.1302	13.1825	29.7112	34.2885	35.3007
LPC 20:4	43.4049	32.3484	38.1566	26.5079	21.7669	18.0292	6.22125	28.8334	26.9244	16.6645
LPC 20:3	4.23201	3.65635	3.95575	2.81819	4.05152	2.29374	0.198495	3.40833	4.10145	3.4099
LPC 20:1	0.0376557	0.00907016	0.0866752	0.0619891	0.029405	0.0474556	0	0	0.088137	0.066922
LPC 22:6	1.00738	1.21864	1.84238	0.690574	0.745927	0.183431	0.0541715	0.99384	1.44788	1.04549
LPC 22:5	0.177724	0.465576	0.669011	0.479042	0.0769393	0.0757075	0	0.0897218	0.258995	0.115054
LPC 22:4	0.0133477	0.0281211	0.154193	0	0.029887	0.0166053	0	0	0.0329167	0.0107927
Sulfatide 34:1;2	0.184155	0.099631	0.101482	0.219356	0.0843903	0.0601629	0.0897121	0.0620997	0.0742404	0.0118703
Sulfatide 38:1;2	0.0672434	0.0760408	0.0462449	0.0805428	0.0495512	0.0332575	0.032232	0.0406546	0.0423047	0.0184145
Sulfatide 40:2;2	0.17616	0.288118	0.154652	0.120591	0.227174	0.071014	0.113554	0.0919741	0.167042	0.0485838
Sulfatide 40:1;2	0.199737	0.237827	0.141354	0.239689	0.164855	0.10924	0.0903175	0.132774	0.161613	0.0623462
Sulfatide 42:3;2	0.15814	0.272692	0.161185	0.136427	0.223911	0.0713434	0.10986	0.0849382	0.171473	0.0424162
Sulfatide 42:2;2	0.61949	1.02341	0.584025	0.493264	0.754514	0.264626	0.394907	0.348712	0.597347	0.156933
Sulfatide 42:1;2	0.33042	0.424068	0.269377	0.30916	0.307786	0.187367	0.136723	0.225233	0.297232	0.103292
Abbreviations
CE	Cholesteryl ester
Cer	Ceramide
DAG	Diacylglycerol
diHexCer	DiHexose Ceramide
HexCer	Hexose Ceramide
LPA	Lysophosphatic acid
LPC	Lysophosphatidylcholine
LPE	Lysophosphatidylethanolamine
LPG	Lysophosphatidylglycerol
LPI	Lysophosphatidylinositol
LPS	lysophosphatidylserine
PA	Phosphatidic acid
PC	Phosphatidyl choline
PE	Phosphatidyl ethanolamine
PG	Phosphatidylglycerol
PI	Phosphatidylinositol
PS	Phosphatidylserine
SM	Sphingomyeline
TAG	Triacylglycerol
o-	Ether lipid
